# Supplementary material for: Eccentric-Oriented Strength Training in Anterior Cruciate Ligament Rehabilitation: A Scoping Review
Source: Medicina (Kaunas). 2026 Jun 7;62(6):1109. doi: 10.3390/medicina62061109 (PMC13303156; doi:10.3390/medicina62061109)
Supplement: Supplementary file 1 [file medicina-62-01109-s001.zip]

Archive with 2 entries (2 files):
- medicina-4267002-supplementary-S1.pdf
- medicina-4267002-supplementary-S2.pdf
